# Supplementary material for: Potential Implication of Azole Persistence in the Treatment Failure of Two Haematological Patients Infected with Aspergillus fumigatus
Source: J Fungi (Basel). 2023 Jul 30;9(8):805. doi: 10.3390/jof9080805 (PMC10455522; doi:10.3390/jof9080805)
Supplement: Supplementary file 1 [file jof-09-00805-s001.zip]

Archive with 1 entries (1 files):
- jof-2521173-supplementary.xlsx
