# Supplementary material for: Potential Implication of Azole Persistence in the Treatment Failure of Two Haematological Patients Infected with Aspergillus fumigatus
Source: J Fungi (Basel). 2023 Jul 30;9(8):805. doi: 10.3390/jof9080805 (PMC10455522; doi:10.3390/jof9080805)
Supplement: Supplementary file 1 [file jof-09-00805-s001.zip › jof-2521173-supplementary.xlsx]

## Sheet: Hoja1
Patient 1	Day	code CNM	UHPLC(date analysis)	Storage number	GM	ccIsV	calibration ISV							Patient 2	Day	code CNM	UHPLC(date analysis)	Storage number	GM	ccIsV	calibration ISV
	1	P1,21	2022-11-16	222072452	1.58	0	5,76.10000x+2790								-62	P2.1	2022-12-22	22509745	0.05	0.41	5,76.10000x+2790
	6	P1,20	2022-11-16	222071470	1.09	0	5,76.10000x+2790								-59	P2.2	2022-12-22	22497647	0.04	6.59	5,76.10000x+2790
	8	P1,19	2022-11-16	222070963	1.13	0	5,76.10000x+2790								-59	P2.3	2022-12-22	22492830	0.05	6.37	5,76.10000x+2790
	12	P1,18	2022-11-16	222070239	1.78	0.46	5,76.10000x+2790								-59	P2.4	2022-12-22	22487581	0.07	6.76	5,76.10000x+2790
	15	P1,17	2022-11-16	222069638	2.95	4.74	5,76.10000x+2790								-56	P2.5	2022-12-22	22481234	0.04	7.85	5,76.10000x+2790
	19	P1,16	2022-10-17	222068853	3.44	5.64	5,76.10000x+2790								-52	P2.6	2022-12-22	22476134	0.05	4.42	5,76.10000x+2790
	22	P1,15	2022-10-17	222068310	3.11	6.82	5,76.10000x+2790								-50	P2.7	2022-12-22	22471951	0.06	5.48	5,76.10000x+2790
	27	P1,14	2022-10-17	222067922	2.64	7.99	5,76.10000x+2790								-45	P2.8	2022-12-22	22466727	0.08	3.76	5,76.10000x+2790
	29	P1,13	2022-10-17	222067358	2.68	11.11	5,76.10000x+2790								-42	P2.9	2022-12-22	22460958	0.05	5.96	5,76.10000x+2790
	33	P1,12	2022-10-17	222066705	2.26	8.77	5,76.10000x+2790								-38	P2.10	2022-12-22	22458242	0.06	5.234	5,76.10000x+2790
	36	P1,11	2022-10-17	222066253	0.71	7.83	5,76.10000x+2790								-36	P2.11	2022-12-22	22428933	0.05	3.44	5,76.10000x+2790
	40	P1,10	2022-10-13	222065648	0.71	7.73	5,76.10000x+2790								-28	P2.12	2022-12-22	22418597	0.06	4.92	5,76.10000x+2790
	43	P1,9	2022-10-13	222065301	1.35	7.81	5,76.10000x+2790								-21	P2.13	2022-12-22	22404319	0.06	6.51	5,76.10000x+2790
	48	P1,8	2022-10-13	222064862	1.56	4.57	5,76.10000x+2790								-7	P2.14	2022-12-22	22403713	0.008	7.68	5,76.10000x+2790
	50	P1,7	2022-10-13	222064705	1.02	4.3	5,76.10000x+2790								-1	P2.15	2022-12-22	22399899	0.19	2.11	5,76.10000x+2790
	54	P1,6	2022-10-13	222063938	1.61	3.06	5,76.10000x+2790								3	P2.16	2022-12-22	22394989	0.15	1.94	5,76.10000x+2790
	57	P1,5	2022-10-13	222063524	0.91	3.67	5,76.10000x+2790								6	P2.17	2022-12-22	22389086	0.2	1.28	5,76.10000x+2790
	61	P1,4	2022-10-13	222063019	1.24	3.31	5,76.10000x+2790								10	P2.18	2022-12-22	22381893	0.13	2.6	5,76.10000x+2790
	63	P1,3	2022-10-13	222062671	1.6	3.004	5,76.10000x+2790								12	P2.19	2022-12-22	22377915	0.19	2.63	5,76.10000x+2790
	67	P1,2	2022-10-13	222062278	2.7	1.88	5,76.10000x+2790								17	P2.20	2022-12-22	22372652	0.2	1.73	5,76.10000x+2790
	71	P1,1	2022-10-13	222061935	3.58	1.33	5,76.10000x+2790								20	P2.21	2022-12-22	22365987	0.11	1.178	5,76.10000x+2790
															24	P2.22	2022-12-22	22365988	0.12	2.007	5,76.10000x+2790
															27	P2.23	2022-12-22	22364319	0.33	3.08	5,76.10000x+2790
															32	P2.24	2022-12-22	22363400	0.23	2.89	5,76.10000x+2790
